# Supplementary material for: A Novel Electroporation System for Living Cell Staining and Membrane Dynamics Interrogation
Source: Micromachines (Basel). 2020 Aug 11;11(8):767. doi: 10.3390/mi11080767 (PMC7466103; doi:10.3390/mi11080767)
Supplement: Supplementary file 1 [file micromachines-11-00767-s001.zip]

Archive with 3 entries (3 files):
- video1.avi
- video2.avi
- video3.avi
